# Supplementary material for: Antibiotic Resistance of Staphylococcus aureus Strains—Searching for New Antimicrobial Agents—Review
Source: Pharmaceuticals (Basel). 2025 Jan 11;18(1):81. doi: 10.3390/ph18010081 (PMC11768290; doi:10.3390/ph18010081)
Supplement: Supplementary file 1 [file pharmaceuticals-18-00081-s001.zip]

Archive with 1 entries (1 files):
- pharmaceuticals-3335857-supplementary.pdf
